# Supplementary material for: The REThink Online Therapeutic Game: A Usability Study
Source: Children (Basel). 2023 Jul 25;10(8):1276. doi: 10.3390/children10081276 (PMC10453373; doi:10.3390/children10081276)
Supplement: Supplementary file 1 [file children-10-01276-s001.zip]

Archive with 1 entries (1 files):
- children-2502064-supplementary.pdf
